# Supplementary material for: Comprehensive Analysis of Necroptosis-Related Genes as Prognostic Factors and Immunological Biomarkers in Breast Cancer
Source: J Pers Med. 2022 Dec 26;13(1):44. doi: 10.3390/jpm13010044 (PMC9863352; doi:10.3390/jpm13010044)
Supplement: Supplementary file 1 [file jpm-13-00044-s001.zip]

Archive with 1 entries (1 files):
- jpm-2048872-Table S1.pdf
